# Supplementary material for: Digital Technologies That Support Meaningful Connections in Care Homes: Scoping Review
Source: J Med Internet Res. 2026 Mar 3;28:e88181. doi: 10.2196/88181 (PMC12996902; doi:10.2196/88181)
Supplement: Multimedia Appendix 3 [file jmir_v28i1e88181_app3.xlsx]

## Sheet: Sheet1
#	First Author	Year of publication	Country	Study Population	Study Setting	Study Design and Method	Level of Evidence	Intervention Type	Intervention	Outcome measure	Results (mechanisms)	Results (outcomes)
1	Abdalrahim	2024	Jordan	people with dementia (n=20) and care home staff (n=12)	Care homes	Qualitative semi-structured interviews	6	Mobile and Tablet App	Smartphone Digital Cognitive Stimulation Therapy	Qualitative thematic analysis	Engagement with facilitator, personalised approach	Improvements in memory and cognitive function, increased engagement and interaction, autonomy and self-sufficiency fostered
2	Akhtar	2025	Norway	next of kin (n=238)	Nursing home	Mixed methods (survey and thematic)	6	Device and ambient tech	KOMP "one button computer connecting generations"	Multiple Regression	Interaction with family, maintain social bonds	Positive and significant relationship between KOMP use and increased social satisfaction
3	Akhtar	2024	Norway	nursing home residents (n=225)	Nursing home	Quantitative survey and datastream from KOMP device	6	Device and ambient tech	KOMP "one button computer connecting generations"	Observation of Perceived satisfaction, frequency of contact through KOMP, communication types	Interaction with family, social connectedness	Reduced loneliness and social isolation, increased social satisfaction
4	Badawy	2022	Norway	healthcare professionals (n=22)	Short- and long-term care facilities	Qualitative focus groups and interviews	6	Device and ambient tech	KOMP "one button computer connecting generations"	Qualitative Content analysis	Interaction with family, engagement with healthcare professionals, new opportunities to get to know the resident, reminiscence	Improved mood, more socially connected, stimulated recall and articulation of past experience
5	Badawy	2023	Norway	residents (n=4) and relatives (n=13)	Care facilities	Qualitative interviews	6	Device and ambient tech	KOMP "one button computer connecting generations"	Qualitative analysis	Interaction with family, maintain social bonds	Mitigates social distancing challenges, supported residents' roles as parents and grandparents, increased cross-generational connections within families, opportunity for residents to enjoy other's presence
6	Barbosa-Neves	2019	Canada	older adults (n=12)	Residential home	Feasibility study interviews	6	Mobile and Tablet App	iPad communication app	Qualitative Profiling, thematic analysis	Interaction with family, increased communication with family, deepened relationships with family	Higher social connectedness, improved perceived wellbeing
7	Belgrave	2023	USA	Residents with dementia (n=29) and without dementia (n=27)	Skilled nursing facility	Quantitative within subject repeated measures design	6	Computer assisted programmes	Virtual creative ageing program (museum Zoom and video collections and music therapy activities)	Quality of Life (multicultural quality of life index, quality of life in late stage dementia scale), Engagement in Meaningful Activities Survey (EMAS), Patient Reported Outcomes Measurement Information System (PROMIS) Social Isolation Short Form 4a, music in dementia assessment scale (MIDAS) observation tool	Creativity expressed, gives pleasures, creates a feeling of control, sense of satisfaction	Increased psychosocial wellbeing, less irritation (residents with dementia)
8	Biemans	2009	Finland	residents (n = 8)	Nursing home	Case study	6	Device and ambient tech	Vodafone™ 520 photo frame	Data triangulation - interviews, quantitative analysis of the photos sent and a content analysis of these photos	Improve social connectiveness with family	Photos -sent by family members to a photo frame of elderly people in a nursing home- positively affect their feelings of social connectedness.
9	Blindheim	2023	Norway	residents (n=3) and healthcare professionals (n=4)	Long term care setting	Qualitative interviews	6	Robotics	Pepper the semi-humanoid social robot	Qualitative thematic analysis	Increased community and shared joy	The robot’s presence generated spontaneous social interactions. Despite the scripted character of the machine’s physical actions, these scripts were also a source of humour and joint laughter. Although interactions with the robot were a source of wonder, there was also ambivalence about the motives and ethics of introducing robots in contexts of care.
10	Bradwell	2023	UK	care home staff (n=44)	Care homes	Qualitative focus groups and observation	6	VR	VR treadmill	Qualitative thematic analysis	Reminiscence, social connectedness within the care home, connection with family	cognitively destressed older adults, social interactions through facilitated meet ups virtually
11	Breckenridge	2021	UK	Residents (n=26), relatives (n=6) and staff (n=9)	Care homes	Qualitative case study participant observation and interviews	6	Computer assisted programmes	Film screenings	Qualitative thematic analysis	Reminiscence, encouraged active communications in the present, sense of shared future and connection between generations	Promoted residents' wellbeing, increased social connectedness, enhanced community feeling
12	Brookman	2024	Australia	residents (n=32) and healthcare staff (n=6)	Residential home	Single group mixed methods design	3	Device and ambient tech	Adaptive Motitech bikes with Motiview Portal	5x Sit to Stand Test, 2 Minute Walk Test, Geriatric Depression Scale- Short form, Cornell Scale of Depression in Dementia, geriatric Anxiety Inventory, General Self Efficacy Scale, Lubben Social Networking Scale and qualitative interviews	Reminiscence, opportunity to connect with staff, opportunity to connect with residents, sense of community, provided a purpose and a challenge, inclusive of all abilities	Depression measures showed a significant tendency to decrease, anxiety tended to decrease (not significant) and self-efficacy increased (medium effect size). Significant increase in social network size, increased social networks of resident friends (small effect size), staff (moderate effect size) and volunteers (large effect size). No significant change in network size for family and non-residen…
13	Caserta	2002	USA	residents with dementia (n=12)	Alzheimer's care facility	Observational	6	Computer assisted programmes	Videotape 'Remembering When'	Mini-mental state examination, Mattis Dementia Rating Scale, Verbal and non-verbal responses, global indicators of interest, enjoyment and ease if responding to requests made in the video, eye contact, Cohen-Mansfield's Agitation Scale (adapted), # times engaged in conversation	Reminiscence	Interest, enjoyment and ease of responding but increased responses noted when residents were alone compared to a group setting
14	Chapman	2024	UK and Canada	residents (n=18), staff (n=17) and friends/family (n=32)	Care homes	Qualitative interviews	6	Mobile and Tablet App	Virtual visits (FaceTime)	Qualitative thematic analysis	Social connectedness with families	Increased social and emotional support
15	Chen	2022	Taiwan	residents (n=25)	Long term care setting	Qualitative interviews	6	Robotics	Paro the social robot companion (Baby Harp Seal)	Qualitative thematic analysis	Shared enjoyment, increased opportunities to be social, encouraged family to visit, increased communication between residents, improved sense of belonging, calming presence, reduced boredom	Analysis identified four themes: Bridging my social bonds; Acting as a comfort Buddy; Relieving my emotional distress; and Encountering Paro with distancing
16	D'Cunha	2021	Australia	residents (n = 11)	Long term care setting	Mixed methods (observation and thematic content analysis)	6	VR	Virtual Cycling	Qualitative thematic analysis	Reminiscence, social connection	Participants enjoyed the virtual cycling experience. It was immersive experience of the outdoors. Created opportunities to reminisce. Enjoy the company of others from outside the facility.
17	De Carolis	2025	Italy	1st evaluation residents (n = 7). 2nd evaluation residents (n = 4)	Nursing home	Mixed methods (observational notes and survey)	6	Robotics	Rebecca Social Robot	Adapted version of the Chatbot Usability Questionnaire 2 (CUQ)	Social connection between residents, caregivers and family members.	Spontaneous dialogue and sharing of personal memories. First CUQ score (65). Second CUQ score (72.3). Threshold of 68 generally considered indicative of a usable conversational system.
18	Feng	2022	Netherlands	residents with dementia (n=16)	Nursing home	Experimental design	3	Robotics	LiveNature (Robotic Sheep and Ambient Display)	Coding analysis using Ethographic and Laban-inspired Coding System of Engagement, Observational Measure of Engagement, Observed Emotional Rating Scale, Engagement of a Person with Dementia Scale	Engagement with facilitator, reminiscence, relaxing and enjoyable	Significantly higher scores on attitude, more positive engagement during activity, and higher percentage of communication displayed
19	Feng	2020	Netherlands	residents with dementia (n=26)	Long term care setting	Experimental design	3	Robotics	LiveNature (Robotic Sheep and Ambient Display)	Observational Measure of Engagement, Engagement of a Person with Dementia Scale, Observed Emotional Rating Scale, People Environment Apathy Rating Scales-Apathy Subscale	Reminiscence	The higher level of interactivity of a social robot and the interactive contextualized feedback helped capture and maintain users’ attention during engagement; however, it did not significantly improve their positive affective states. The presence of either a static or a proactive robot reduced apathy-related behaviors by facilitating purposeful activities, thus, motivating behavioral engagement.
20	Feng	2019	Netherlands	residents (n = 9), family members (n = 5), caregivers (n = 2), volunteers (n = 4)	Long term care setting	Mixed methods (interviews, observations and surveys)	6	Robotics	LiveNature (Robotic Sheep and Ambient Display)	Observational Measurement of Engagement (OME), Observed Affect in Nursing Home Residents with Alzheimer's Disease, statistical analysis and thematic analysis	Multi-sensory engagement, increase social bonding, and restore attentiveness and enhance communication.	Higher scores in OME and attentiveness, OERS scores LiveNature produced significantly higher general alertness and more pleasure. Helped memories recollection, provoke emotions, facilitate communication, encourage conversations with an unfamiliar person (the facilitator).
21	Feng	2017	Netherlands	residents with dementia (n=4)	Nursing home	Observational	6	Device and ambient tech	Interactive Table	Video coding incorporating observed emotion (VC-IOE), Cohen-Mansfield Agitation Inventory	Connectedness among residents. Promotes social inclusion, encourages conversation	Improved emotional state, activated behavioural engagement, increased positive connections, reduction of boredom and loneliness
22	Fogelson	2021	USA	residents with dementia (n=18)	Residential home	Mixed methods (survey and interviews)	6	Robotics	Robotic Pets (cat or dog)	Geriatric Depression Scale (GDS)-15 and loneliness using the UCLA Loneliness Scale (Version 3)	Provides something positive to talk about between resident and HCP, improved communication, companionship, opportunity to connect with other residents	Results indicated depression (χ2F(2)=21.29, p<0.001) and loneliness (χ2F(2)=21.11, p<0.001) improved. Moreover, participants were engaged with their companion pet, providing meaningful, activity and positive experiences.
23	Gleeson	2021	Ireland	residents (n-10)	Long term care setting	Qualitative interviews	6	Mobile and Tablet App	Virtual talks via FaceTime followed by Q&A	Qualitative Interview Analysis	Reminiscence, personal choice and autonomy valued, new ties formed, breaking routine	Increased social connections and promoted social engagement
24	Goodall	2021	Norway, Belgium, Portugal and Romania	healthcare professionals (n=8)	Care homes	Observational reflective notes and interviews	6	VR	Sensory Room 'SENSE-GARDEN'	Qualitative thematic analysis	Shift from patient to person, promotes abilities and not limitations focus, engaged with life stories, created space for interaction	Increased meaning and value to work for staff, increased staff knowledge about residents
25	Goodall	2021	Norway and Portugal	residents with dementia (n=7) and their caregivers (n=13)	Care homes	Qualitative interviews	6	VR	Sensory Room 'SENSE-GARDEN'	Qualitative Reflexive thematic analysis	Getting to know the person, encourages openness in communication, and increases engagement.	SENSE-GARDEN encourages openness (communication, engagement, expressing emotions, behaviour), learning (understanding the person, knowledge of the person's life story and optimising care) and connecting (through care, technology, space and memories)
26	Grigorovich	2024	Canada	residents (n=57 at baseline and 46 at follow up) and staff (n=22 at baseline and 11 at follow up)	Long term care setting	Qualitative interviews	6	Device and ambient tech	Google Nest Hub Max use supported by Occupational Therapist	Qualitative thematic analysis	Increased sense of independence and control, enjoyment, facilitated relationships and social connection with other residents, opportunities to communicate about shared interests with other residents and staff, connected with family	Wellbeing and quality of life improved, enhanced social engagement benefitted emotional wellbeing, reduced isolation
27	Hardy	2024	Canada	Staff (n = 21)	Long term care setting	Mixed Methods (interviews and survey)	6	Mobile and Tablet App	Teleconference	Qualitative deductive approach mapped to Theoretical Framework of Acceptability	Share photos, recipe, meet your family's babies, communicate with family	Reduce isolation during Covid
28	Hardy	2022	Canada	residents (n = 27) and family member (n = 27)	Long term care settings	Mixed Method (surveys and interviews)	6	Mobile and Tablet App	Teleconference	Socio-demographic and clinical data, Reisberg scale (cognitive impairment), ISO-SMAF (functional autonomy), thematic analysis)	Share photos, communicate with family	Reduce isolation during Covid
29	Hasan	2016	Australia	residents (n=30)	Residential Aged Care	Action Research (observation and reflections)	6	Device and ambient tech	Computer Kiosks with laptops, iPads and Wi-Fi hubs with scheduled weekly classes	Qualitative inductive analysis	Personalised activities, increased social connection, self-worth and esteem improved, personal development, being in control, and enjoyment	Participants were able to keep in touch with friends and family, they learnt new skills and remained part of the modern world, they could research family history online and create a family tree, they become self reliant e.g. buying things online, and they found enjoyment in playing games and watching their own choice of program online without supervision of staff
30	Hird	2024	Japan	residents with dementia (n=15)	Residential home	Pilot study	6	Mobile and Tablet App	Digital Tablet App 'Aikomi'	Neuropsychiatric Inventory–Nursing Home, Mini-Mental State Examination, Nishimura Mental State Scale for the Elderly, Engagement of a Person with Dementia Scale, Mental Function Impairment Scale, Written comments from staff member, Video review by research team	Personalized approach through getting to know their life story, Promoting communication and engagement	Most people with dementia (10/15, 67%) showed high levels of engagement (>40 on Engagement of a Person with Dementia Scale), and there were no incidences of negative reactions, 13% (2/15) showed improvement in wellbeing more laughter than was observed during the audiovisual programs
31	Hoel	2021	Germany	Facility managers and directors of nursing = (n = 417)	Nursing homes	Mixed methods (questionnaire - open and closed Qs)	6	Multiple	Digital music therapy, mobile apps, video games, videoconference, social robots, VR, and other technology	Qualitative Inductive thematic analysis	Promote social participation	Facilitated social participation for their residents with dementia using digital tools, such as music, videoconference tools and mobile applications.
32	Houben	2022	Netherlands	professional caregivers (n=23) and family members (n=5)	Residential home	Observational photographic documentation and interviews	6	Device and ambient tech	Interactive Sound Cushion 'Vita' and two paired multisensory companions 'SAM'	Qualitative thematic analysis	Caregiver engagement, playful	Spherical form allowed for easier personal interaction, the sounds that emerged from SAM started a conversation
33	Houben(a)	2020	Netherlands	residents with dementia (n=19) and professional caregivers (n=10)	Residential home	Observational photographic documentation and interviews	6	Device and ambient tech	Interactive Sound Cushion 'Vita'	Qualitative thematic analysis	Sounds offered cues and potential conversation subjects for the caregiver to start a dialogue, Residents linked sounds to aspects of their personal life, which had emotional meaning to them, Opportunity to reminisce, Nonverbal responses triggered to facilitate connection between resident and caregiver.	Everyday sounds evoked emotional and lively responses from residents, such as laughing or displaying increased forms of interest and focus, Vita cued meaningful conversations, facilitated nonverbal connection with the caregivers, and provided opportunities for curiosity and playfulness in the everyday context of dementia care
34	Houben(b)	2020	Netherlands	professional caregivers (n=18)	Residential home	Participatory workshop	6	Device and ambient tech	Interactive Sound Cushion 'Vita'	Qualitative thematic analysis	Relieves stress and boredom, Playful and engaging , Offers a person centred and reflexive approach	Initiated social connection during everyday care tasks, Staff were able to connect with residents who have difficulty in initiating and engaging in a conversation, Cueing conversations and evoking nonverbal responses reduced awkwardness
35	Howard	2021	USA	residents (n=31)	Long term care setting	Non-experimental pre post design survey	6	Computer assisted programmes	Web based program 'ArtOnTheBrain'	Minimum Data Set assessment, ADL Hierarchy Scale, Cognitive Performance Scale	Explores new skills and interests through learning, playing, and interacting	Significant improvements in engagement in enjoyable activities on weekends and evenings, Total scores for the personal relationship scale had significant improvements, Improved quality of life
36	Isbel	2025	Australia	residents (n=28) staff (n=2) and high school students (n=39)	Aged Care Residence	Qualitative interviews	6	VR	Virtual Reality 'Take A Cycle With Me'	Descriptive qualitative analysis, EuroQOL EQ-5D-5 L, UCLA 3-item loneliness scale, Adolescent Attitudes toward Dementia Scale	Intergenerational rapport and cohesiveness, build and cultivate trusting relationships, Greater sense of community	Small improvements in mean scores increased in quality of life and loneliness
37	Jamin	2018	Netherlands	residents (n=13), informal caregivers (n=2), activity supervisor (n=1), management team rep (n=1) client representatives (n=5)	Nursing home	Case study	6	Device and ambient tech	Interactive artwork 'VENSTER'	Iterative design process	Personalised activity, Being in control, Imagination engaged	The activating scenes proved to be very successful, and the responses suggested they provided a meaningful, pleasurable experience that appealed to the imagination.
38	Juul	2019	Australia	residents (n=15), family members (n=10) and staff (n=5)	Residential home	Case study Participant observation and interviews	6	Computer assisted programmes	65" interactive portable touchscreen video 'SitDance'	Qualitative thematic analysis	Opportunity to be a part of a social activity, Engagement with staff , Initiated interaction with families, Active participation in accordance with resident desires and abilities, Sparked curiosity and enthusiasm in families	Increased positive social interaction between staff and resident, Increased meaningful social engagement, transcending language and cultural barriers, Positive impact on the mood of the room, Increased physical activities when they include a strong social relational dimension
39	Khirallah Abd El Fatah	2024	Egypt	residents (n=60)	Elderly Homes	Randomized Controlled Trial	2	VR	Immersive VR Reminiscence using VR photo albums and videos	MMSE, Ryff's Psychological Well-Being Scale, Experience in Immersive Virtual Environment Questionnaire, CyberSickness in VR Questionnaire	Connecting with self	Immediately after interventions, a highly statistically significant difference in the mean scores of all RPWBS subscales was evident among the VR group, and the same degree of significance was maintained at follow-up evaluation (P < 0.001).
40	Khosla	2013	Australia	residents (n = 34)	Residential care facility	Mixed Methods (surveys, observation, interviews)	6	Robotics	Matilda	Descriptive statistics	Improve emotional wellbeing through activities	Activities improved emotional well-being through sensory enrichment and positive engagement
41	Li	2024	Germany	residents (n=84)	Nursing home	Longitudinal study	4	VR	Virtual Reality Vacation Home with tasks	Mini-ICF-Rating for Impairment in Psychological Activities and Capacities, Activities of daily living (ADL-Barthel Index), World Health Organization–Five Well-Being Index	Shared activities in the home, Extrinsic motivation from support of staff members, reduced boredom	Significant differences in the mean scores of Mini-ICF-APP (P<.001; η²=0.150) and WHO-5 (P=.04; η²=0.032) and the sum score of ADL (P=.02; η²=0.050) within the intervention group. Psychosocial capacities improved, including flexibility (P<.001; η²=0.109), and group integration (P<.001; η²=0.141). Increased willingness to participate in group activities and enjoy the benefits of group engagement. …
42	Li	2025	Australia	residents (n = 21)	Long term care setting	Mixed Methods (video and questionnaires)	6	Robotics	Robot Facilitated Dance Therapy HRI	Self-Reported Affect (Regression ANNs model), Group engagement (Visual Focus of Attention, time spent dancing, and self-reported engagement questionnaire)	Robot-facilitated dance sessions improved group valence (emotion and emotional affect)	Increased group engagement and high levels of group enjoyment. Participation in robot facilitated dance improved group valence, and maintained group arousal.
43	Lignos	2022	Canada	residents (n = 35) family members (n = 11), and staff (n = 16)	Long-term care setting	Mixed Methods (surveys, focus groups and diaries)	6	Device and ambient tech	ABBY Interactive touch-screen monitor and sensors	Behaviour Pathology in Alzheimer's Disease Rating Scale (BEHAVE-AD), the Cohen-Mansfield Agitation Inventory–short version, and staff time directed toward managing responsive behaviors (residents). The Strain in Dementia Care Scale (staff). Descriptive statistics and thematic analysis.	Tactile and pleasurable experiences whilst petting a cat or visualizing personalized media content (e.g., personal photos, videos)	Improved family members interactions with resident, sharing memories, residents could reinforce their identity as individuals and not just as people with cognitive impairments. Staff connect with residents at a deeper level. Started spontaneous conversations.
44	Lin	2020	Taiwan	residents (n=106)	Long term care setting	Quasi-experimental design	3	VR	3D VR and horticultural therapy	Chinese Geriatric Depression Scale, Chinese Health Scale, Chinese Health Questionnaire, UCLA Loneliness Scale (ULS-6), Purpose in Life survey	Facilitator interaction, increased feeling of value, sense of being treated seriously, proud to share information with others	The experimental group demonstrated significantly improved health status (P<.001), meaning in life (P<.001), and perceived mattering (P<.001) as well as significantly reduced depression (P<.001) and loneliness (P<.001) compared to the control group immediately after the intervention; these effects persisted for up to 2 months.
45	Luyten	2018	Netherlands	residents (n=35)	Nursing home	Observational interviews	6	Device and ambient tech	Interactive artwork 'VENSTER'	Qualitative thematic analysis	Engagement with care provider, Interaction with present activity, Encouraged conversation, Reminiscence	Sessions with interactive content were short (avg. 30 min) but rich in responses. Frequently observed responses were naming or recognizing the depicted content, asking questions about the content and how the installation worked, physically gesturing towards or tapping on the screen and tapping or singing along to the music
46	MacRichie	2022	Australia	residents (n = 20)	Aged care facility	Qualitative interviews	6	Device and ambient tech	Prototype musical instrument and alternative controller (not designed like a musical instrument)	Qualitative thematic analysis	Facilitate music making and bringing people together	Opportunity build or re-ignite musical skills, enjoy personal preferences, sing together, and more interactions between residents and became better acquainted.
47	Marchetti	2022	Denmark	residents (n = 30)	Care homes	Qualitative observations (video)	6	Robotics	Zoomorphic cleaning robot	Video observations and thematic analysis	Initiate conversations, robot played a social role and character	Increased positive emotional responses, playful nature of residents. Facilitated talking and conversations.
48	McAllister	2020	Australia	residents with dementia (n=3) staff and family (n=7)	Long term care setting	Pilot study	6	Mobile and Tablet App	Digital App 'Memory Keeper'	Qualitative thematic analysis	Reminiscence, Supports relationship with families, Conversation starter, Encouraged staff to see the person, not the patient	Increased enjoyable and meaningful engagement between the residents and their family members, Increased frequency and duration of relatives’ visits, Music prompts were the most engaging. Old photos and movie clips were also highly engaging. Common positive responses of the residents to these prompts were smiling, tapping or singing along to the music, and trying to recall names or other details.
49	Melkas	2020	Finland	residents (n=60) and care workers (n=50)	Care homes	Qualitative focus groups and observation	6	Robotics	Robot Zora - 57cm tall humanoid robot	Qualitative HuIA approach (Human Impact Assessment As a Tool of Welfare Management).	Reminiscence, Encouraged interactions, Playful , social activity within the care home	The robot led to reminiscing because of its child-like character. ‘Interaction was generated, as the operators of the robot could answer questions at the same time. People started to talk to a doll like this quite well’. Robot was used for rehabilitation and recreational assistance with exercise, playing music, performing dances, storytelling, and playing interactive memory and guessing games. Th…
50	Munk	2025	Australia	residents with dementia (n=5), family and friends (n=5) and staff (n=4)	Residential home	Qualitative interviews and observation	6	Mobile and Tablet App	Digital storytelling app 'StoryTiling'	Qualitative thematic analysis	Reminiscence, Enhance relationships between participants, families, and carers, Facilitate deeper knowing of the person with dementia.	The StoryTiling app enhanced person-centred care. Through improved the ability to know a person and being able to relate, staff members were more able to respond to their individual needs, wants and goals. The activities supported positive memories and emotions and helped reinforce the identity of the person with dementia in both their own mind, and their loved ones
51	Munoz	2021	Australia	residents (n = 21), staff (n = 7), family (n = 9)	Care centre	Mixed Methods (observations, interviews, data logging)	6	Mobile and Tablet App	A Better Visit app	Touches within gameplay, time on task, and gameplay mechanics were logged. Logged data was triangulated with observations and interviews.	Staff better understood residents interests and ability, Visitors and staff had opportunities to interact with resident through different topics for interaction. Stimulated chains of memories, stories and emotions, group dancing, and competitive gameplay.	Games fostered meaningful and shared interactions between residents and their visitors.
52	Munoz	2022	Australia	residents with dementia (n-=39)	Residential home	Qualitative Grounded Theory	6	Mobile and Tablet App	Mobile App 'A Better Visit'	Qualitative Inspired Analysis	Engage residents and visitors in shared activities. Provide opportunities for social interaction. Facilitate person-centred approach	Activities supported more conversation between residents with relatives and staff. Activities sparked fun interactions for people living with dementia. The app supported staff and family to assess the skills of the residents and gain improved understanding of resident's individual capabilities. The app motivated staff to interact more with residents. Encouraged group conversation with residents (…
53	O'Rourke	2023	Canada	residents with dementia (n=21)	Care homes	Feasibility study interviews	6	Mobile and Tablet App	Remote Visiting Videoconferencing Program 'Connecting Today'	Observed Emotion Rating Scale (residents) and a Treatment Perception and Preferences Questionnaire (family and friends), DEMQOL Proxy	Facilitate connection between residents and their family. Facilitate deeper knowing of person living with dementia.	Increased residents' connection with family. Reduced social isolation for residents with dementia. Increased emotional responses - alertness (mean = 4.6 to 4.9) and pleasure (mean = 3.2 to 3.7). Anger (mean = 1.0 to 1.3), sadness (mean = 1.2 to 1.6), and anxiety (mean = 1.6 to 2.0) were observed for short periods of time. Positive mood indicated acceptability. 65%–90% calls were completed over 6 …
54	Paay	2022	Denmark	resident (n=1), stakeholders (n=8)	Care homes	Qualitative interviews	6	Device and ambient tech	Memento' spontaneous reminiscence therapy proximity aware technology (including smartwatch, proximity beacons and a mobile phone)	Qualitative thematic analysis	Reminiscence, Encourage interactions with caregivers, Individuality of residents	Positive impact on resident well-being. Encouraged companionship through spontaneous meaningful conversations; life story memories activated conversations the resident cared about, improved resident memory of past activities increased their self-confidence and sense of well-being; enhanced shared interests identified; enhanced resident individuality; Improved staff access to resident's stories
55	Paluch	2022	Germany	residents (n=27), care attendants (n=4)	Care homes	Ethnographic participatory research	6	Robotics	Robotic Pets (cat or dog)	Qualitative thematic analysis	Facilitate interaction between care attendants and residents. Facilitate deeper knowing of residents. Communication aide.	Residents formed emotional attachments with robotic pets, increased residents sense of protecting and taking responsibility for the cat or dog. For withdrawn residents, the robotic cat triggered more emotional responses, more physical movements, and more interaction with care attendants.
56	Pisoni	2020	Italy	residents (n=12) and friends/family (n=14)	Care homes	Mixed methods (survey and interviews)	6	Mobile and Tablet App	Remote Museum visits	Qualitative Thematic Analysis, Enjoyment: four items on a five-point Likert scale from the GEQ scale. Engagement: the ITC-Sense of Presence Inventory (ICT-SOPI) questionnaire. Spatial presence: the ICT-SOPI. Social closeness: the Inclusion of Other in Self scale (IOS).	Encourages interaction, fun, promotes social closeness, enhanced engagement in activity	High degree of enjoyment among the participants. Participants were observed to laugh more. Enhanced engagement and curiosity for the exhibits. Shared activity created a feeling of togetherness
57	Pisoni	2019	Italy	residents (n=12)	Care homes	Mixed methods (survey and interviews)	6	Mobile and Tablet App	Remote Museum visits	Qualitative Thematic Analysis, Enjoyment: four items on a five-point Likert scale from the GEQ scale. Engagement: the ITC-Sense of Presence Inventory (ICT-SOPI) questionnaire. Spatial presence: the ICT-SOPI. Social closeness: the Inclusion of Other in Self scale (IOS).	Encourages interaction, fun, promotes social closeness, enhanced engagement in activity	Increased interactions between remote and onsite visitors. High level of overall enjoyment. Social closeness was quite high. Increased feeling of togetherness.
58	Samuelsson	2020	Sweden	residents with dementia (n=5)	Residential home	Qualitative interviews	6	Computer assisted programmes	CIRCA (Computer Interactive Reminiscence and Communication Aid), specifically designed to support interaction involving people with dementia	Qualitative thematic analysis	Increased social community, getting to know the person	The group activity seemed more important and beneficial for the participants, than the specific use of the application in itself. Taking part in a group activity targeting communication made participants with dementia feel that they were part of a social group, that they had learnt things, and that they had been able to contribute with their expertise to others.
59	Sävenstedt	2003	Sweden	family (n=7)	Nursing home	Qualitative interviews	6	Mobile and Tablet App	Videophone	Qualitative Content analysis	Support family relationships. Facilitate conversations. Improve interactions with people living with dementia. Playful communication.	Enhanced connection between residents and family. Felt part of the care. Reduced family guilt at not being there or resident being in care home. More focused and good quality conversation. Improved relationships with person living with dementia. Facilitate conversations about resident wellbeing. Encouraged playful interactions. Improved transmission of non-verbal cues such as conveying feelings t…
60	Sheehy	2024	Canada	residents with dementia (n=20)	Long term care setting	Qualitative interviews and observation	6	VR	VR headset and VR companion 'Kiera'	Observation of ease of use, comfort level, interaction and verbal communication with the virtual companion, apparent enjoyment, and interest to use the virtual companion again, and qualitative framework Analysis,	Reminiscence, facilitates conversation	Time spent interacting with the virtual companion increased from average of 2:48 min in first session, average 11:42 min in second session, average of 18:07 min in third session, and 29:39 min in last session. Enhanced conversational ability and led to intimate and meaningful conversations with many participants. The experience improved some participants' mood. Six out of ten participants agreed …
61	Siriaraya	2014	UK, England	residents (n = 20), carers/activities facilitators (n = 6), and care home managers (n = 2).	Care homes	Qualitative	6	VR	3D virtual world (VW) technology	Observations and qualitative analysis of focus groups and interviews	Increased social interaction between residents, improved sense of self.	VR stimulated past memories and could help enhance residents sense of self
62	Subramaniam	2016	Uk, Wales	residents (n = 6)	Care Homes	Mixed Methods (questionnaires and survey)	6	Device and ambient tech	Digital TV for Reminiscence	Thematic analysis, QOL-AD, quality of life-Alzheimer’s disease; GDS-12R, geriatric depression scale-residential; AMI-E, extended autobiographical memory interview; PSS, personal semantic schedule; AIS, autobiographical incident schedule; QCPR, quality of caregiving relationship.	Quality of relationships between participants and relatives improved.	Active engagement in a life review process with staff and family. Share memories and feelings. Enhanced communication and interaction with staff and relatives.
63	Thach	2023	Australia	residents (n = 15), staff (n = 9) and family (n = 2).	Care homes	Qualitative - Ethnographic (observations and informal interviews)	6	Mobile and Tablet App	Video calling	Qualitative Inductive thematic analysis.	Connection with family via video calling. Other technology use such as VR travel was not well received	Video-calling was deployed temporarily to deal with the visiting restriction issues during the pandemic. Other technologies for enrichment have not been adopted or abandoned and limited numbers of residents having used them.
64	Thoolen	2020	Netherlands	residents (n = 8), staff (n = 5) and family (n = 2).	Residential dementia care setting	Qualitative (observations, interviews and focus groups)	6	Device and ambient tech	AmbientEcho - Interactive media system - Human-Computer Interaction (HCI)	Qualitative thematic analysis	Reminiscence, framework for conversations, emotional responses, family, residents and staff spent more time together.	Triggered rich personal associations, facilitated sense of identity, and stimulated participation in shared experiences between residents, family and staff.
65	Tsai	2010	Taiwan	residents (n=57)	Nursing home	Quasi-experimental design	3	Computer assisted programmes	Internet videoconferencing program	Interviews, Social Supportive Behaviour Scale, MMSE. Geriatric depression scale, UCLA Loneliness Scale	Increased emotional support, increased interaction with family	Subjects in the experimental group had significantly higher mean emotional and appraisal social support scores at one week and three months after baseline than those in the control group. Subjects in the experimental group also had lower mean loneliness scores at one week and three months after baseline than those in the control group, and lower mean depressive status scores at three months after…
66	van Wingerden	2023	Netherlands	residents (n=7)	Residential home	Observational	6	Device and ambient tech	Intelligent Personal Assistant 'Google Home'	Social Validity Scale, Warwick-Edinburgh Mental Well-Being Scale (WEMWBS)	Facilitate routines, Reduce social isolation, Playful	Positively impacted social interactions and enhanced social contact seeking. Reduced social isolation. Enhanced conversations. Gained more self-confidence, given that some could do more things than before they had the device (self-efficacy). Most clients reported to have enjoyed using the device and that it was fun
67	Vasseur	2024	Netherlands	residents (n = 12), staff (n = 14).	Long-term care facilities	Qualitative (observations, interviews and focus groups)	6	Device and ambient tech	Hepatic devices during video calls - Warm hand, vibrating music strap, weighted collar, warm hug robot, Hey bracelet	Qualitative thematic analysis	More social engagement and movement.	Residents are more relaxed during video calls with family.
68	Wangmo	2024	Switzerland	residents (n = 27), family (n = 17), and staff (n = 23)	Nursing homes	Qualitative interviews	6	Robotics	Paro the social robot companion (Baby Harp Seal)	Qualitative thematic analysis	Reduced loneliness	Became a companion for those who are lonely.
69	Webber	2021	Australia	residents (n = 7), staff (n = 4)	Residential aged care	Qualitative data (observations, interviews and questionnaires)	6	Mobile and Tablet App	Virtual visits (to places of personal significance)	Qualitative thematic analysis	Supported reminiscence and lifestyle enrichment	Enjoyed re-living memories, expressed positive emotions, expanded conversations
70	Welsh	2018	UK	residents with dementia (n=10) family groups (n=2) and expert older adults (n=9)	Care homes	Qualitative interviews	6	Mobile and Tablet App	Mobile App 'Ticket To Talk'	Qualitative thematic analysis	Intergenerational interactions. Reminiscence. Promote social interaction for people living with dementia.	Identified themes - Promoting and Managing Reminiscence, Starting and Maintaining Conversation, and Redistributing Agency. Ticket to talk encourages conversations that can become more enjoyable and meaningful for both parties. Conversation can become inquisitive and empathetic. It can increase agency for someone living with dementia and improve relational exchanges.
71	Wu	2024	Australia	residents (n = 11)	Aged care facility	Qualitative interviews and observations	6	Robotics	Adam programme	Qualitative thematic analysis	Robot led interactive activities improved engagement of residents
72	Ysseldyk	2024	Canada	residents (n=48)	Residential home	Cluster Randomised Pre-Post Design	6	Computer assisted programmes	Online Social Networking	impacts of time and the technology-training intervention (IVs) on social, cognitive, and well-being outcomes (DVs), Computer Attitude Scale, Addenbrooke’s Cognitive Examination–Revised (ACE-R), Eight-item Center for Epidemiologic Studies Depression Scale (CES-D), Five-item Satisfaction with Life Scale (SWLS)	Meaningful social relationships. Small group interactions enabled	Findings show significant increases in life satisfaction, positive attitudes toward computer use, and self-perceived competence among participants. Findings suggest enhanced confidence among older adults while maintaining or enhancing mental health. Analyses indicate that depression scores were positively skewed at both T1 (n = 59, 1.473; n = 48, 1.028) and T2 (n = 48, 1.104) (i.e., most particip…
							1
